# Supplementary material for: Transcriptional Responses of Sclerotinia sclerotiorum to the Infection by SsHADV-1
Source: J Fungi (Basel). 2021 Jun 22;7(7):493. doi: 10.3390/jof7070493 (PMC8303302; doi:10.3390/jof7070493)
Supplement: Supplementary file 1 [file jof-07-00493-s001.zip]

Archive with 10 entries (9 files):
- ╕╜┬╝/
- ╕╜┬╝/Supplementary Figure S1.pdf
- ╕╜┬╝/Supplementary Figure S2.pdf
- ╕╜┬╝/Supplementary Table S2.xlsx
- ╕╜┬╝/Supplementary Table S3.xlsx
- ╕╜┬╝/Supplementary Table S4.xlsx
- ╕╜┬╝/Supplementary Table S5.xlsx
- ╕╜┬╝/Supplementary Table S6.xlsx
- ╕╜┬╝/Supplementary Table S7.xlsx
- ╕╜┬╝/Supplementary+Table+S1.xlsx
