# Supplementary material for: Transcriptional Responses of Sclerotinia sclerotiorum to the Infection by SsHADV-1
Source: J Fungi (Basel). 2021 Jun 22;7(7):493. doi: 10.3390/jof7070493 (PMC8303302; doi:10.3390/jof7070493)
Supplement: Supplementary file 1 [file jof-07-00493-s001.zip › ╕╜┬╝/Supplementary Table S2.xlsx]

## Sheet: Sheet1
Table S2 The GO enrichment analysis of the up-regulated genes
GO-ID	p-value	corr p-value	Gene Hits In Selected Set	All Genes In Selected Set	Gene Hits In Background	All Genes In Background	Description	Genes in test set	GO Namespace
55114	1.1406e-05	0.0020788	126	700	619	4840	Oxidation-reduction process	SS1G_04889|SS1G_03831|SS1G_08964|SS1G_03033|SS1G_08844|SS1G_10803|SS1G_12429|SS1G_03151|SS1G_01099|SS1G_07630|SS1G_09135|SS1G_10881|SS1G_10880|SS1G_11056|SS1G_10242|SS1G_13470|SS1G_04805|SS1G_00730|SS1G_08737|SS1G_09309|SS1G_00733|SS1G_13409|SS1G_01140|SS1G_11988|SS1G_08457|SS1G_02596|SS1G_10937|SS1G_08696|SS1G_06035|SS1G_01020|SS1G_02592|SS1G_09266|SS1G_13523|SS1G_08182|SS1G_14293|SS1G_13083|SS1…	Biological process
7131	2.1158e-05	0.0030742	9	15	619	4840	Reciprocal meiotic recombination	SS1G_00994|SS1G_07917|SS1G_12239|SS1G_00403|SS1G_01529|SS1G_04378|SS1G_01010|SS1G_01263|SS1G_06782	Biological process
34219	4.7411e-05	0.0038403	14	35	619	4840	Carbohydrate transmembrane transport	SS1G_03579|SS1G_06620|SS1G_08425|SS1G_06223|SS1G_05456|SS1G_09710|SS1G_04273|SS1G_06023|SS1G_12686|SS1G_10125|SS1G_14316|SS1G_13734|SS1G_01759|SS1G_12142	Biological process
6303	0.00018099	0.011242	5	6	619	4840	Double-strand break repair via nonhomologous end joining	SS1G_05799|SS1G_07128|SS1G_03342|SS1G_08778|SS1G_02717	Biological process
730	0.00026528	0.013813	4	4	619	4840	DNA recombinase assembly	SS1G_00994|SS1G_10638|SS1G_01263|SS1G_06782	Biological process
10212	0.00026528	0.013813	4	4	619	4840	Response to ionizing radiation	SS1G_00994|SS1G_00007|SS1G_01263|SS1G_06782	Biological process
6261	0.00030965	0.015568	16	50	619	4840	DNA-dependent DNA replication	SS1G_00433|SS1G_03587|SS1G_06107|SS1G_00403|SS1G_03342|SS1G_08778|SS1G_04432|SS1G_01540|SS1G_06782|SS1G_12588|SS1G_12346|SS1G_10275|SS1G_11455|SS1G_12179|SS1G_13854|SS1G_14287	Biological process
1901606	0.00047271	0.022233	12	33	619	4840	Alpha-amino acid catabolic process	SS1G_05050|SS1G_10985|SS1G_06873|SS1G_00858|SS1G_02308|SS1G_08223|SS1G_01099|SS1G_07630|SS1G_12075|SS1G_13120|SS1G_01053|SS1G_08222	Biological process
6312	0.00056666	0.025818	5	7	619	4840	Mitotic recombination	SS1G_00994|SS1G_12239|SS1G_00403|SS1G_01263|SS1G_06782	Biological process
6144	0.00082354	0.036385	7	14	619	4840	Purine nucleobase metabolic process	SS1G_11067|SS1G_00106|SS1G_13052|SS1G_14350|SS1G_03484|SS1G_05687|SS1G_04839	Biological process
6865	0.001017	0.043611	15	50	619	4840	Amino acid transport	SS1G_02549|SS1G_07517|SS1G_06535|SS1G_05757|SS1G_00864|SS1G_13916|SS1G_06841|SS1G_08201|SS1G_09022|SS1G_13114|SS1G_14404|SS1G_10633|SS1G_14102|SS1G_10461|SS1G_11780	Biological process
5887	7.8315e-07	5.9911e-05	30	89	601	4436	Integral component of plasma membrane	SS1G_01159|SS1G_06728|SS1G_02549|SS1G_13082|SS1G_06922|SS1G_13916|SS1G_09732|SS1G_08666|SS1G_08201|SS1G_06662|SS1G_09255|SS1G_13674|SS1G_14404|SS1G_12842|SS1G_12128|SS1G_00549|SS1G_14381|SS1G_14102|SS1G_00333|SS1G_01167|SS1G_03324|SS1G_06535|SS1G_05666|SS1G_06158|SS1G_09297|SS1G_00919|SS1G_00836|SS1G_13045|SS1G_03705|SS1G_11780	Cellular component
5663	4.4993e-05	0.0019669	5	5	601	4436	DNA replication factor C complex	SS1G_00433|SS1G_10275|SS1G_04432|SS1G_00911|SS1G_01540	Cellular component
16491	1.2201e-05	0.0013911	127	707	652	5102	Oxidoreductase activity	SS1G_04889|SS1G_03831|SS1G_08964|SS1G_03033|SS1G_08844|SS1G_10803|SS1G_12429|SS1G_03151|SS1G_01099|SS1G_07630|SS1G_09135|SS1G_10881|SS1G_10880|SS1G_11056|SS1G_10242|SS1G_13470|SS1G_04805|SS1G_00730|SS1G_08737|SS1G_09309|SS1G_00733|SS1G_13409|SS1G_01140|SS1G_11988|SS1G_08457|SS1G_02596|SS1G_10937|SS1G_08696|SS1G_06035|SS1G_01020|SS1G_02592|SS1G_09266|SS1G_13523|SS1G_08182|SS1G_14293|SS1G_13083|SS1…	Molecular function
5402	3.2022e-05	0.0015424	14	34	652	5102	Carbohydrate:cation symporter activity	SS1G_03579|SS1G_06620|SS1G_08425|SS1G_06223|SS1G_05456|SS1G_09710|SS1G_04273|SS1G_06023|SS1G_12686|SS1G_10125|SS1G_14316|SS1G_13734|SS1G_01759|SS1G_12142	Molecular function
3689	3.3629e-05	0.0015424	5	5	652	5102	DNA clamp loader activity	SS1G_00433|SS1G_10275|SS1G_04432|SS1G_00911|SS1G_01540	Molecular function
51119	4.7187e-05	0.0017819	14	35	652	5102	Sugar transmembrane transporter activity	SS1G_03579|SS1G_06620|SS1G_08425|SS1G_06223|SS1G_05456|SS1G_09710|SS1G_04273|SS1G_06023|SS1G_12686|SS1G_10125|SS1G_14316|SS1G_13734|SS1G_01759|SS1G_12142	Molecular function
16410	4.9209e-05	0.0017819	20	62	652	5102	N-acyltransferase activity	SS1G_00745|SS1G_01349|SS1G_03359|SS1G_11978|SS1G_05156|SS1G_05123|SS1G_07854|SS1G_06831|SS1G_03475|SS1G_06610|SS1G_05048|SS1G_04580|SS1G_08366|SS1G_08400|SS1G_09283|SS1G_12293|SS1G_01747|SS1G_06709|SS1G_12463|SS1G_14100	Molecular function
50660	0.00025909	0.0071737	32	134	652	5102	Flavin adenine dinucleotide binding	SS1G_00860|SS1G_00485|SS1G_02963|SS1G_05679|SS1G_10724|SS1G_08525|SS1G_02161|SS1G_07552|SS1G_03151|SS1G_10880|SS1G_13158|SS1G_12289|SS1G_11135|SS1G_13657|SS1G_01984|SS1G_00730|SS1G_01102|SS1G_06519|SS1G_07825|SS1G_03029|SS1G_11988|SS1G_02596|SS1G_08696|SS1G_14018|SS1G_11784|SS1G_14350|SS1G_14351|SS1G_14293|SS1G_13084|SS1G_05927|SS1G_13120|SS1G_12131	Molecular function
400	0.00026457	0.0071737	4	4	652	5102	Four-way junction DNA binding	SS1G_00994|SS1G_11798|SS1G_01263|SS1G_06782	Molecular function
150	0.0020786	0.049314	3	3	652	5102	Recombinase activity	SS1G_00994|SS1G_01263|SS1G_06782	Molecular function
3887	0.0021706	0.049778	7	16	652	5102	DNA-directed DNA polymerase activity	SS1G_04009|SS1G_12588|SS1G_03587|SS1G_06107|SS1G_05217|SS1G_08778|SS1G_14287	Molecular function
