# Supplementary material for: Transcriptional Responses of Sclerotinia sclerotiorum to the Infection by SsHADV-1
Source: J Fungi (Basel). 2021 Jun 22;7(7):493. doi: 10.3390/jof7070493 (PMC8303302; doi:10.3390/jof7070493)
Supplement: Supplementary file 1 [file jof-07-00493-s001.zip › ╕╜┬╝/Supplementary Table S3.xlsx]

## Sheet: Sheet1
Table S3 The GO enrichment analysis of the down-regulated genes
GO-ID	p-value	corr p-value	Gene Hits In Selected Set	All Genes In Selected Set	Gene Hits In Background	All Genes In Background	Description	Genes in test set	GO Namespace
6412	1.2658e-07	3.6304e-05	57	214	653	4840	Translation	SS1G_01698|SS1G_03994|SS1G_11857|SS1G_00088|SS1G_09262|SS1G_12503|SS1G_00090|SS1G_02191|SS1G_11217|SS1G_11139|SS1G_00925|SS1G_00846|SS1G_11251|SS1G_03519|SS1G_05824|SS1G_03209|SS1G_08938|SS1G_06711|SS1G_05501|SS1G_07965|SS1G_06559|SS1G_06999|SS1G_04013|SS1G_09745|SS1G_08976|SS1G_10739|SS1G_05383|SS1G_07245|SS1G_13647|SS1G_12479|SS1G_13160|SS1G_05905|SS1G_13000|SS1G_01873|SS1G_00067|SS1G_03730|SS1…	Biological process
5975	8.1685e-06	0.0019523	63	275	653	4840	Carbohydrate metabolic process	SS1G_00642|SS1G_12191|SS1G_04568|SS1G_08208|SS1G_01776|SS1G_02781|SS1G_08840|SS1G_01572|SS1G_01131|SS1G_01493|SS1G_07162|SS1G_10167|SS1G_10882|SS1G_11579|SS1G_14449|SS1G_14289|SS1G_01422|SS1G_00773|SS1G_01662|SS1G_02399|SS1G_00458|SS1G_06037|SS1G_04497|SS1G_00891|SS1G_08135|SS1G_05583|SS1G_08695|SS1G_11100|SS1G_05030|SS1G_11700|SS1G_10092|SS1G_01828|SS1G_02369|SS1G_04945|SS1G_00265|SS1G_05832|SS1…	Biological process
5576	0.00012057	0.0069932	21	81	489	4436	Extracellular region	SS1G_02369|SS1G_00773|SS1G_04945|SS1G_02334|SS1G_07904|SS1G_03576|SS1G_05832|SS1G_02128|SS1G_06037|SS1G_03387|SS1G_08104|SS1G_09248|SS1G_00891|SS1G_08695|SS1G_09365|SS1G_10167|SS1G_09251|SS1G_12413|SS1G_13386|SS1G_14289|SS1G_01828	Cellular component
44391	0.00069492	0.033588	17	67	489	4436	Ribosomal subunit	SS1G_01698|SS1G_00067|SS1G_08938|SS1G_03730|SS1G_05501|SS1G_13519|SS1G_08976|SS1G_00088|SS1G_07245|SS1G_00195|SS1G_12885|SS1G_12212|SS1G_12503|SS1G_11139|SS1G_00846|SS1G_14194|SS1G_13000	Cellular component
22626	0.00093915	0.038908	10	30	489	4436	Cytosolic ribosome	SS1G_12885|SS1G_00067|SS1G_03730|SS1G_05501|SS1G_13519|SS1G_08976|SS1G_14194|SS1G_00088|SS1G_07245|SS1G_00195	Cellular component
5782	0.0013322	0.042927	3	3	489	4436	Peroxisomal matrix	SS1G_05181|SS1G_08589|SS1G_05583	Cellular component
3735	2.0624e-09	1.2911e-06	43	125	697	5102	Structural constituent of ribosome	SS1G_01698|SS1G_01873|SS1G_00067|SS1G_03730|SS1G_11857|SS1G_10627|SS1G_00088|SS1G_01154|SS1G_11035|SS1G_08275|SS1G_12885|SS1G_11036|SS1G_09262|SS1G_12503|SS1G_00090|SS1G_02191|SS1G_11217|SS1G_11139|SS1G_00925|SS1G_00846|SS1G_11251|SS1G_05824|SS1G_03209|SS1G_08938|SS1G_05501|SS1G_00951|SS1G_06559|SS1G_06999|SS1G_04013|SS1G_08976|SS1G_10739|SS1G_05383|SS1G_07245|SS1G_00195|SS1G_12212|SS1G_13647|SS1…	Molecular function
4553	4.5305e-09	1.418e-06	51	165	697	5102	Hydrolase activity, hydrolyzing O-glycosyl compounds	SS1G_12191|SS1G_08208|SS1G_01776|SS1G_09338|SS1G_02781|SS1G_01572|SS1G_01493|SS1G_07162|SS1G_10167|SS1G_10882|SS1G_11579|SS1G_11535|SS1G_14449|SS1G_01422|SS1G_00773|SS1G_01662|SS1G_02399|SS1G_00458|SS1G_06037|SS1G_04497|SS1G_00891|SS1G_08135|SS1G_08695|SS1G_11585|SS1G_05030|SS1G_11700|SS1G_10092|SS1G_01828|SS1G_02369|SS1G_04945|SS1G_05832|SS1G_04468|SS1G_01833|SS1G_01678|SS1G_05118|SS1G_02128|SS1…	Molecular function
4364	7.3439e-05	0.0065675	9	16	697	5102	Glutathione transferase activity	SS1G_12640|SS1G_01922|SS1G_08925|SS1G_10108|SS1G_09579|SS1G_08258|SS1G_09479|SS1G_00220|SS1G_10295	Molecular function
30248	4.8146e-06	0.00060279	19	47	697	5102	Carbohydrate binding	SS1G_02369|SS1G_04945|SS1G_01334|SS1G_02334|SS1G_01678|SS1G_04200|SS1G_08118|SS1G_03387|SS1G_08104|SS1G_00891|SS1G_08135|SS1G_09367|SS1G_02022|SS1G_08695|SS1G_09251|SS1G_09392|SS1G_00505|SS1G_14289|SS1G_01828	Molecular function
