# Supplementary material for: Transcriptional Responses of Sclerotinia sclerotiorum to the Infection by SsHADV-1
Source: J Fungi (Basel). 2021 Jun 22;7(7):493. doi: 10.3390/jof7070493 (PMC8303302; doi:10.3390/jof7070493)
Supplement: Supplementary file 1 [file jof-07-00493-s001.zip › ╕╜┬╝/Supplementary Table S4.xlsx]

## Sheet: Sheet1
Table S4 The KEGG enrichment analysis of the up-regulated genes
KEGG pathway ID	Term Name	GeneHitsInSelectedSet	AllGenesInSelectedSet	GeneHitsInBackground	AllGenesInBackground	P-value	Genes in test set
9124	Replication and repair	30	163	82	1563	5.89743e-11	[SS1G_06107, SS1G_05217, SS1G_06269, SS1G_06782, SS1G_12588, SS1G_11894, SS1G_13856, SS1G_11798, SS1G_13854, SS1G_02907, SS1G_00433, SS1G_03587, SS1G_08315, SS1G_09228, SS1G_07128, SS1G_04596, SS1G_03342, SS1G_08778, SS1G_04432, SS1G_10638, SS1G_01584, SS1G_01540, SS1G_10275, SS1G_10574, SS1G_12833, SS1G_12239, SS1G_00913, SS1G_00911, SS1G_12550, SS1G_02717]
3400	DNA repair and recombination proteins	33	163	103	1563	3.53218e-10	[SS1G_04009, SS1G_01475, SS1G_06107, SS1G_02983, SS1G_05217, SS1G_06269, SS1G_06782, SS1G_11597, SS1G_11894, SS1G_11798, SS1G_02907, SS1G_00433, SS1G_00994, SS1G_08315, SS1G_09228, SS1G_07128, SS1G_04596, SS1G_03342, SS1G_04432, SS1G_10638, SS1G_01584, SS1G_10937, SS1G_01540, SS1G_10275, SS1G_03490, SS1G_10574, SS1G_12833, SS1G_12239, SS1G_00913, SS1G_01529, SS1G_00911, SS1G_12550, SS1G_02717]
3030	DNA replication	13	163	30	1563	2.68022e-06	[SS1G_00433, SS1G_03587, SS1G_06107, SS1G_05217, SS1G_08315, SS1G_08778, SS1G_04432, SS1G_01540, SS1G_12588, SS1G_10275, SS1G_13856, SS1G_13854, SS1G_00911]
3430	Mismatch repair	10	163	20	1563	8.55341e-06	[SS1G_00433, SS1G_10275, SS1G_06107, SS1G_12833, SS1G_11798, SS1G_08315, SS1G_02907, SS1G_04432, SS1G_00911, SS1G_01540]
3420	Nucleotide excision repair	12	163	38	1563	0.000267444	[SS1G_00433, SS1G_10275, SS1G_06107, SS1G_12833, SS1G_05217, SS1G_08315, SS1G_00913, SS1G_09228, SS1G_04596, SS1G_04432, SS1G_00911, SS1G_01540]
3440	Homologous recombination	8	163	19	1563	0.000327115	[SS1G_11894, SS1G_06107, SS1G_12239, SS1G_08315, SS1G_10638, SS1G_01584, SS1G_12550, SS1G_06782]
3032	DNA replication proteins	16	163	62	1563	0.000355678	[SS1G_00433, SS1G_03587, SS1G_06107, SS1G_05217, SS1G_08315, SS1G_08778, SS1G_04432, SS1G_09962, SS1G_01540, SS1G_12588, SS1G_10275, SS1G_13856, SS1G_12239, SS1G_12149, SS1G_13854, SS1G_00911]
230	Purine metabolism	11	163	43	1563	0.00333641	[SS1G_11067, SS1G_03490, SS1G_00106, SS1G_14350, SS1G_13052, SS1G_03484, SS1G_00209, SS1G_05687, SS1G_00208, SS1G_10937, SS1G_04839]
9100	Metabolism	88	163	691	1563	0.0051689	[SS1G_04889, SS1G_03319, SS1G_03359, SS1G_08964, SS1G_10724, SS1G_08525, SS1G_07599, SS1G_01099, SS1G_07630, SS1G_00240, SS1G_08881, SS1G_11134, SS1G_10683, SS1G_14205, SS1G_13158, SS1G_12988, SS1G_12622, SS1G_00209, SS1G_00208, SS1G_00406, SS1G_04805, SS1G_00730, SS1G_07527, SS1G_04698, SS1G_02554, SS1G_06879, SS1G_09867, SS1G_03484, SS1G_06873, SS1G_11988, SS1G_08456, SS1G_05065, SS1G_10937, SS…
9105	Amino acid metabolism	28	163	170	1563	0.00671409	[SS1G_02202, SS1G_03359, SS1G_08525, SS1G_10547, SS1G_08223, SS1G_07410, SS1G_01099, SS1G_07630, SS1G_08222, SS1G_14205, SS1G_13019, SS1G_00730, SS1G_00795, SS1G_02218, SS1G_06879, SS1G_03149, SS1G_06873, SS1G_11988, SS1G_05200, SS1G_09049, SS1G_00990, SS1G_05050, SS1G_10675, SS1G_12457, SS1G_00858, SS1G_03926, SS1G_13120, SS1G_03729]
9104	Nucleotide metabolism	13	163	60	1563	0.00689054	[SS1G_00106, SS1G_03484, SS1G_05687, SS1G_08456, SS1G_10937, SS1G_07982, SS1G_11067, SS1G_03490, SS1G_14350, SS1G_13052, SS1G_00209, SS1G_00208, SS1G_04839]
9106	Metabolism of other amino acids	12	163	67	1563	0.0395821	[SS1G_05050, SS1G_09870, SS1G_00795, SS1G_03490, SS1G_02554, SS1G_12622, SS1G_10724, SS1G_08525, SS1G_10937, SS1G_05927, SS1G_07146, SS1G_03729]
