# Supplementary material for: Transcriptional Responses of Sclerotinia sclerotiorum to the Infection by SsHADV-1
Source: J Fungi (Basel). 2021 Jun 22;7(7):493. doi: 10.3390/jof7070493 (PMC8303302; doi:10.3390/jof7070493)
Supplement: Supplementary file 1 [file jof-07-00493-s001.zip › ╕╜┬╝/Supplementary Table S5.xlsx]

## Sheet: Sheet1
Table S5 The KEGG enrichment analysis of the down-regulated genes
KEGG pathway ID	Term Name	GeneHitsInSelectedSet	AllGenesInSelectedSet	GeneHitsInBackground	AllGenesInBackground	P-value	Genes in test set
3010	Ribosome	30	200	77	1563	2.08693e-09	[SS1G_01698, SS1G_01873, SS1G_00067, SS1G_00005, SS1G_00088, SS1G_01154, SS1G_08275, SS1G_12885, SS1G_09262, SS1G_12503, SS1G_02191, SS1G_00090, SS1G_11139, SS1G_00925, SS1G_00827, SS1G_05501, SS1G_00951, SS1G_06999, SS1G_04013, SS1G_08976, SS1G_10739, SS1G_07245, SS1G_00195, SS1G_13647, SS1G_12479, SS1G_10315, SS1G_14194, SS1G_13160, SS1G_05905, SS1G_13000]
480	Glutathione metabolism	11	200	25	1563	0.000100626	[SS1G_10595, SS1G_14127, SS1G_07195, SS1G_01922, SS1G_10368, SS1G_12207, SS1G_08925, SS1G_10108, SS1G_09479, SS1G_10529, SS1G_10295]
9122	Translation	53	200	270	1563	0.000289639	[SS1G_01698, SS1G_03994, SS1G_00005, SS1G_07119, SS1G_03474, SS1G_00088, SS1G_00363, SS1G_14204, SS1G_09262, SS1G_12503, SS1G_02191, SS1G_00090, SS1G_11139, SS1G_00925, SS1G_00971, SS1G_05501, SS1G_06999, SS1G_01347, SS1G_11824, SS1G_04013, SS1G_09745, SS1G_08976, SS1G_10739, SS1G_07245, SS1G_13647, SS1G_12479, SS1G_12151, SS1G_13160, SS1G_05905, SS1G_12551, SS1G_13000, SS1G_00664, SS1G_03976, SS…
9106	Metabolism of other amino acids	17	200	67	1563	0.00316607	[SS1G_01922, SS1G_08925, SS1G_04931, SS1G_01952, SS1G_10108, SS1G_03253, SS1G_09479, SS1G_10529, SS1G_09366, SS1G_10595, SS1G_14127, SS1G_05030, SS1G_07195, SS1G_10368, SS1G_12207, SS1G_10295, SS1G_11285]
9101	Carbohydrate metabolism	40	200	209	1563	0.00324307	[SS1G_05959, SS1G_05832, SS1G_09958, SS1G_04568, SS1G_05911, SS1G_01952, SS1G_08208, SS1G_01776, SS1G_04540, SS1G_03253, SS1G_04662, SS1G_10745, SS1G_06687, SS1G_09038, SS1G_05351, SS1G_06186, SS1G_04384, SS1G_01493, SS1G_11433, SS1G_10167, SS1G_00773, SS1G_05127, SS1G_08837, SS1G_00458, SS1G_04975, SS1G_04899, SS1G_10957, SS1G_03387, SS1G_08135, SS1G_00891, SS1G_09366, SS1G_05583, SS1G_08695, SS…
1004	Lipid biosynthesis proteins	6	200	18	1563	0.020006	[SS1G_03735, SS1G_06806, SS1G_13315, SS1G_13908, SS1G_10706, SS1G_05351]
500	Starch and sucrose metabolism	8	200	31	1563	0.0359181	[SS1G_05030, SS1G_08837, SS1G_00458, SS1G_01776, SS1G_03387, SS1G_08135, SS1G_00891, SS1G_09366]
3012	Translation factors	8	200	32	1563	0.0428056	[SS1G_04073, SS1G_03994, SS1G_04820, SS1G_03588, SS1G_12568, SS1G_05520, SS1G_09745, SS1G_00220]
9100	Metabolism	100	200	691	1563	0.0458636	[SS1G_06701, SS1G_06945, SS1G_08208, SS1G_01776, SS1G_10649, SS1G_06142, SS1G_10529, SS1G_01493, SS1G_10368, SS1G_11051, SS1G_02637, SS1G_00458, SS1G_04931, SS1G_04899, SS1G_11900, SS1G_05583, SS1G_08695, SS1G_08580, SS1G_09394, SS1G_10016, SS1G_05959, SS1G_06806, SS1G_03418, SS1G_01596, SS1G_05832, SS1G_00305, SS1G_04468, SS1G_08945, SS1G_10108, SS1G_03253, SS1G_03650, SS1G_10745, SS1G_09479, SS…
