# Supplementary material for: Transcriptional Responses of Sclerotinia sclerotiorum to the Infection by SsHADV-1
Source: J Fungi (Basel). 2021 Jun 22;7(7):493. doi: 10.3390/jof7070493 (PMC8303302; doi:10.3390/jof7070493)
Supplement: Supplementary file 1 [file jof-07-00493-s001.zip › ╕╜┬╝/Supplementary Table S6.xlsx]

## Sheet: Sheet1
Table S6 The InterPro domains of SS1G_03342 and SS1G_02074
SS1G_03342	IPR012308,DNA ligase, ATP-dependent, N-terminal;IPR036599,DNA ligase, ATP-dependent, N-terminal domain superfamily;IPR001357,BRCT domain;IPR012309,DNA ligase, ATP-dependent, C-terminal;IPR012310,DNA ligase, ATP-dependent, central;IPR016059,DNA ligase, ATP-dependent, conserved site;IPR036420,BRCT domain superfamily;IPR029710,DNA ligase 4;IPR012340,Nucleic acid-binding, OB-fold
SS1G_02074	IPR010585,DNA repair protein XRCC4
