# Supplementary material for: Transcriptional Responses of Sclerotinia sclerotiorum to the Infection by SsHADV-1
Source: J Fungi (Basel). 2021 Jun 22;7(7):493. doi: 10.3390/jof7070493 (PMC8303302; doi:10.3390/jof7070493)
Supplement: Supplementary file 1 [file jof-07-00493-s001.zip › ╕╜┬╝/Supplementary Table S7.xlsx]

## Sheet: Sheet1
Table S7 qRT-PCR primers used in this study
Primer name	Sequence from 5' to 3'	Gene symbol
SS1G_10617-RT-qPCR-F	TGGCTTCCTCTTTACTTTC	SS1G_10617
SS1G_10617-RT-qPCR-R	AGAACGAGTGTGCTATTG
SS1G_01776-RT-qPCR-F	CCGCATACTACTGGATAACA	SS1G_01776
SS1G_01776-RT-qPCR-R	ACGAGGTTGGAGATACTTC
SS1G_08135-RT-qPCR-F	AGTATGCGGATATAGTCAA	SS1G_08135
SS1G_08135-RT-qPCR-R	CATCTTCTGGAGTGTATTTC
SS1G_13809-RT-qPCR-F	ATTCATTCATTGCTTCCGAGAG	SS1G_13809
SS1G_13809-RT-qPCR-R	TAGTTGCCTGCTCCTGAC
SS1G_13084-RT-qPCR-F	ACGAACTACGAATCCATCAA	SS1G_13084
SS1G_13084-RT-qPCR-R	GCATATCCATCCGCAATTATAG
SS1G_08964-RT-qPCR-F	GATTGCTTCGTCTACTTCAT	SS1G_08964
SS1G_08964-RT-qPCR-R	TGTGGCTTATGGAGAGTT
SS1G_04805-RT-qPCR-F	CAATGCCAATTAGCGGAACAA	SS1G_04805
SS1G_04805-RT-qPCR-R	CAACCAGGAGATGCCATAAGA
SS1G_03319-RT-qPCR-F	ATTATCCGCACCAAGTCA	SS1G_03319
SS1G_03319-RT-qPCR-R	GTATCTGTCTACTCCACTGAA
SS1G_00993-RT-qPCR-F	GAGGACATATCGGATTGA	SS1G_00993
SS1G_00993-RT-qPCR-R	CTCCACTACGCCTAATAG
SS1G_11057-RT-qPCR-F	GATGGATTGTATTGCTCAG	SS1G_11057
SS1G_11057-RT-qPCR-R	GTCACATTGTTATTGCTCTT
SS1G_12057-RT-qPCR-F	TTAGAGGAACAGTGAATACC	SS1G_12057
SS1G_12057-RT-qPCR-R	CAGTCCAACATCATACCA
SS1G_00238-RT-qPCR-F	CGCCAGCAAGTTAGGATA	SS1G_00238
SS1G_00238-RT-qPCR-R	AACAGCAGCCTTAACCTT
SS1G_05583-RT-qPCR-F	TGGAGAGGATTATGCGGATT	SS1G_05583
SS1G_05583-RT-qPCR-R	AAGCAGGCGATGAATGTC
SS1G_08218-RT-qPCR-F	CTATCATCACCACCAAGGA	SS1G_08218
SS1G_08218-RT-qPCR-R	CAGCGAAGGAGAAGATCA
SS1G_07355-RT-qPCR-F	AGGAAGAGCACCAATAACT	SS1G_07355
SS1G_07355-RT-qPCR-R	ACGAATGTGAGATGTAATATGAT
Ss-ubiquitin-RT-qPCR-F	CCACCTCACCTACATCTTC	SS1G_11035
Ss-ubiquitin-RT-qPCR-R	CGTAGCATCGGATAATGTTG
