# Supplementary material for: Transcriptional Responses of Sclerotinia sclerotiorum to the Infection by SsHADV-1
Source: J Fungi (Basel). 2021 Jun 22;7(7):493. doi: 10.3390/jof7070493 (PMC8303302; doi:10.3390/jof7070493)
Supplement: Supplementary file 1 [file jof-07-00493-s001.zip › ╕╜┬╝/Supplementary+Table+S1.xlsx]

## Sheet: Sheet1
Table S1 Summary of sequencing data
Sample	Raw reads	Clean reads	UMI deduped reads	Reads mapped to S. sclerotiorum genome	Reads mapped to SsHADV-1 genome	Clean reads Q30(%)	UMI deduped reads GC (%)
DT-8_1	40258232	35951698	31996034	29020539	309722	97.45	45.26
DT-8_2	35319222	31248146	27799332	24951455	378869	97.5	45.34
DT-8_3	36441974	31964430	28496348	25757605	440136	97.4	45.23
DT-8VF_1	27646878	25672432	21160700	20281240	0	99.5	46.47
DT-8VF_2	20490152	19202192	15875744	15167584	0	99.55	46.75
DT-8VF_3	28265706	26527382	21923186	20935955	0	99.5	46.85
